# Supplementary material for: Paraxial mesoderm organoids model development of human somites
Source: eLife. 2022 Jan 28;11:e68925. doi: 10.7554/eLife.68925 (PMC8906808; doi:10.7554/eLife.68925)
Supplement: Figure 1—source data 1. [file elife-68925-fig1-data1.txt]

Detector	Sample	exprs	level.err	Ct	Ct.error	dCt	dCt.error	ddCt	ddCt.error	Difference	numberNA	number	Plate
FOXC1	Control	1	0	28.62	0.157162336455018	9.12	0.159164485150845	0	0	0.330000000000002	0	3	qPCR_MV_timecourse_20200828.txt
FOXC2	Control	1	0	31.74	0.165630109984064	12.24	0.167531091641721	0	0	0.469999999999999	0	3	qPCR_MV_timecourse_20200828.txt
HES7	Control	1	0	32.1433333333333	0.201769946005621	12.6433333333333	0.203333333333334	0	0	0.480000000000004	0	3	qPCR_MV_timecourse_20200828.txt
LFNG	Control	1	0	24.0866666666667	0.0120185042515465	4.58666666666667	0.0278886675511362	0	0	0.0300000000000011	0	3	qPCR_MV_timecourse_20200828.txt
MEOX1	Control	1	0	25.65	0.530031445608026	6.15	0.530628558095648	0	0	1.12	0	3	qPCR_MV_timecourse_20200828.txt
MEOX2	Control	1	0	36.92	0.62697687357669	17.42	0.62748173944214	0	0	1.53	0	3	qPCR_MV_timecourse_20200828.txt
MSGN1	Control	1	0	27.5166666666667	0.48570681600232	8.01666666666667	0.486358349824946	0	0	0.920000000000002	0	3	qPCR_MV_timecourse_20200828.txt
PARAX	Control	1	0	25.7366666666667	0.0470224532655525	6.23666666666666	0.0533333333333332	0	0	0.129999999999999	0	3	qPCR_MV_timecourse_20200828.txt
PAX3	Control	1	0	32.11	0.388501394248893	12.61	0.389315638867317	0	0	1	0	3	qPCR_MV_timecourse_20200828.txt
PP1A	Control	1	0	19.5	0.0251661147842362	0	0	0	0	0.0700000000000003	0	3	qPCR_MV_timecourse_20200828.txt
TBRA	Control	1	0	29.9366666666667	0.257055981797307	10.4366666666667	0.25828494170414	0	0	0.629999999999999	0	3	qPCR_MV_timecourse_20200828.txt
TBX6	Control	1	0	25.24	0.0378593889720015	5.74	0.0454606056566195	0	0	0.0799999999999983	0	3	qPCR_MV_timecourse_20200828.txt
FOXC1	D3_MV	1862.89847090848	215.85513632204	20.1166666666667	0.0296273147243857	-1.74333333333333	0.0510990323891867	-10.8633333333333	0.167165918908265	0.0700000000000003	0	3	qPCR_MV_timecourse_20200828.txt
FOXC2	D3_MV	43.2111982773821	5.21748688620661	28.6666666666667	0.0233333333333339	6.80666666666667	0.0477260702109217	-5.43333333333333	0.174196568406052	0.0500000000000007	0	3	qPCR_MV_timecourse_20200828.txt
HES7	D3_MV	541.193236767426	114.882404571366	25.4233333333333	0.225191276720726	3.56333333333333	0.229007520497568	-9.08	0.306249716553157	0.399999999999999	0	3	qPCR_MV_timecourse_20200828.txt
LFNG	D3_MV	12.1818949770582	0.447691983591681	22.84	0.0173205080756894	0.98	0.0450924975282294	-3.60666666666667	0.0530199124019568	0.0300000000000011	0	3	qPCR_MV_timecourse_20200828.txt
MEOX1	D3_MV	1.80250092522166	0.925061215572231	27.16	0.514684369298311	5.3	0.516365503624451	-0.849999999999998	0.740405294416511	1.41	0	3	qPCR_MV_timecourse_20200828.txt
MEOX2	D3_MV	10.8027995693455	7.98806133764361	35.8466666666667	0.861729527043015	13.9866666666667	0.86273467016871	-3.43333333333334	1.06679165934331	2.12	0	3	qPCR_MV_timecourse_20200828.txt
MSGN1	D3_MV	107.138510456122	43.9713843931197	23.1333333333333	0.335128499401515	1.27333333333333	0.337704670451039	-6.74333333333333	0.592105471085084	0.940000000000001	0	3	qPCR_MV_timecourse_20200828.txt
PARAX	D3_MV	0.888842681166569	0.115133391406992	28.2666666666667	0.174196568406052	6.40666666666667	0.179102701760129	0.170000000000002	0.18687488387213	0.489999999999998	0	3	qPCR_MV_timecourse_20200828.txt
PAX3	D3_MV	78.068392944653	21.2453866275893	28.1833333333333	0.0290593262902716	6.32333333333333	0.0507718207057599	-6.28666666666667	0.392612333535824	0.0600000000000023	0	3	qPCR_MV_timecourse_20200828.txt
PP1A	D3_MV	1	0	21.86	0.0416333199893229	0	0	0	0	0.100000000000001	0	3	qPCR_MV_timecourse_20200828.txt
TBRA	D3_MV	2024.47671368273	369.82114722013	21.3133333333333	0.0317979733805651	-0.546666666666667	0.0523874454850061	-10.9833333333333	0.263544219355226	0.0899999999999999	0	3	qPCR_MV_timecourse_20200828.txt
TBX6	D3_MV	124.787821532447	5.70118046233557	20.6366666666667	0.0233333333333329	-1.22333333333333	0.0477260702109212	-6.96333333333333	0.0659123997776173	0.0500000000000007	0	3	qPCR_MV_timecourse_20200828.txt
FOXC1	D4_MV	677.150794814741	78.0081827830995	21.0833333333333	0.0120185042515474	-0.283333333333335	0.0478423336480246	-9.40333333333334	0.166199344830906	0.0300000000000011	0	3	qPCR_MV_timecourse_20200828.txt
FOXC2	D4_MV	117.512194555548	14.7167881738218	26.73	0.049328828623163	5.36333333333333	0.0676592771006152	-6.87666666666667	0.180677736438235	0.100000000000001	0	3	qPCR_MV_timecourse_20200828.txt
HES7	D4_MV	754.825839253043	150.08691080193	24.45	0.196977156035921	3.08333333333333	0.202347336143681	-9.56	0.286860399652668	0.479999999999997	0	3	qPCR_MV_timecourse_20200828.txt
LFNG	D4_MV	9.18958683997628	0.348884820682976	22.7533333333333	0.00881917103688223	1.38666666666667	0.0471404520791033	-3.2	0.0547722557505168	0.0199999999999996	0	3	qPCR_MV_timecourse_20200828.txt
MEOX1	D4_MV	1.10956947206784	0.518928576890008	27.3666666666667	0.414179241928474	6	0.416759989549008	-0.149999999999999	0.674726281951101	1.03	0	3	qPCR_MV_timecourse_20200828.txt
MEOX2	D4_MV	61.1098626502668	31.9410127971287	32.8533333333333	0.415625365496916	11.4866666666667	0.418197189001659	-5.93333333333334	0.754070435849479	1.02	0	3	qPCR_MV_timecourse_20200828.txt
MSGN1	D4_MV	76.4617686499853	26.1026957118232	23.1266666666667	0.0622718056408981	1.76	0.0776029781788189	-6.25666666666667	0.492510575182571	0.170000000000002	0	3	qPCR_MV_timecourse_20200828.txt
PARAX	D4_MV	1.23399224962407	0.0850573095991483	27.3	0.0699999999999995	5.93333333333333	0.0839311887467608	-0.303333333333331	0.0994428926011749	0.149999999999999	0	3	qPCR_MV_timecourse_20200828.txt
PAX3	D4_MV	27.5376459918185	8.23624304362507	29.1933333333333	0.180215919878843	7.82666666666667	0.186070476492705	-4.78333333333333	0.431496105299792	0.419999999999998	0	3	qPCR_MV_timecourse_20200828.txt
PP1A	D4_MV	1	0	21.3666666666667	0.0463081466314994	0	0	0	0	0.0899999999999999	0	3	qPCR_MV_timecourse_20200828.txt
TBRA	D4_MV	1069.95420452953	198.52517361435	21.74	0.0529150262212918	0.373333333333335	0.0703167436990966	-10.0633333333333	0.267685553505518	0.120000000000001	0	3	qPCR_MV_timecourse_20200828.txt
TBX6	D4_MV	72.8403862136205	3.53824238651989	20.92	0.0264575131106458	-0.446666666666665	0.0533333333333333	-6.18666666666666	0.0700793201387621	0.0599999999999987	0	3	qPCR_MV_timecourse_20200828.txt
FOXC1	D5_MV	2396.42266256612	279.161419134183	19.78	0.032145502536643	-2.10666666666667	0.0539547135207959	-11.2266666666667	0.168060835546075	0.0700000000000003	0	3	qPCR_MV_timecourse_20200828.txt
FOXC2	D5_MV	4260.08548920721	529.690031095065	22.07	0.0472581562625261	0.183333333333334	0.0641179468722382	-12.0566666666667	0.179381653960983	0.109999999999999	0	3	qPCR_MV_timecourse_20200828.txt
HES7	D5_MV	68.9112043678414	11.0482169118293	28.4233333333333	0.101379375504971	6.53666666666667	0.110252236056942	-6.10666666666667	0.231300670124408	0.200000000000003	0	3	qPCR_MV_timecourse_20200828.txt
LFNG	D5_MV	14.4533632126589	0.69086788895653	22.62	0.0458257569495578	0.733333333333334	0.0630696264280817	-3.85333333333333	0.0689605362185908	0.119999999999997	0	3	qPCR_MV_timecourse_20200828.txt
MEOX1	D5_MV	136.554527097005	50.4408315851592	20.9433333333333	0.0233333333333322	-0.943333333333332	0.0492160768674447	-7.09333333333333	0.532906078862766	0.0699999999999967	0	3	qPCR_MV_timecourse_20200828.txt
MEOX2	D5_MV	219.285508856437	99.0018877954749	31.53	0.169213868619961	9.64333333333333	0.174674300087653	-7.77666666666667	0.651340498084101	0.43	0	3	qPCR_MV_timecourse_20200828.txt
MSGN1	D5_MV	9.18958683997628	3.20075283180927	26.7033333333333	0.118649811537051	4.81666666666667	0.12631530214331	-3.2	0.502493781056045	0.34	0	3	qPCR_MV_timecourse_20200828.txt
PARAX	D5_MV	35.3425280238192	1.79277313861222	22.98	0.0251661147842362	1.09333333333333	0.0501109879279104	-5.14333333333333	0.0731816613336676	0.0700000000000003	0	3	qPCR_MV_timecourse_20200828.txt
PAX3	D5_MV	1750.23549289451	475.343513284068	23.7233333333333	0.00881917103688133	1.83666666666667	0.0442216638714058	-10.7733333333333	0.391819119265794	0.0199999999999996	0	3	qPCR_MV_timecourse_20200828.txt
PP1A	D5_MV	1	0	21.8866666666667	0.043333333333334	0	0	0	0	0.0800000000000018	0	3	qPCR_MV_timecourse_20200828.txt
TBRA	D5_MV	148.398565232076	27.2773047767698	25.11	0.0416333199893226	3.22333333333333	0.0600925212577336	-7.21333333333333	0.265183374709317	0.0999999999999979	0	3	qPCR_MV_timecourse_20200828.txt
TBX6	D5_MV	8.95897283237408	0.560803164885101	24.4633333333333	0.0648930744464389	2.57666666666666	0.0780313327381309	-3.16333333333333	0.0903081145609605	0.149999999999999	0	3	qPCR_MV_timecourse_20200828.txt
