# Supplementary material for: Paraxial mesoderm organoids model development of human somites
Source: eLife. 2022 Jan 28;11:e68925. doi: 10.7554/eLife.68925 (PMC8906808; doi:10.7554/eLife.68925)
Supplement: Figure 5—source data 1. [file elife-68925-fig5-data1.csv]

Treatment	Timing	X_Radius	X_Diameter	Y_Radius	Y_Diameter	Area	Sections
Control	24+24	40.146993	80.293986	41.35452474	82.70904948	6641.039261
Control	24+24	50.70535714	101.4107143	50.15178571	100.3035714	10171.85682
Control	24+24	44.15659722	88.31319444	43.63194444	87.26388889	7706.552787
Control	24+24	45.78611111	91.57222222	45.87152778	91.74305556	8401.115471
Control	24+24	35.99078197	71.98156394	33.86767386	67.73534773	4875.696264
Control	24+24	44.58797935	89.17595871	43.0252767	86.0505534	7673.640597
Control	24+24	46.04336378	92.08672757	48.45991715	96.9198343	8925.030377
Control	24+24	57.77262733	115.5452547	55.42262224	110.8452445	12807.64201
Control	24+24	57.75596997	115.5119399	52.09857739	104.1971548	12036.01548
Control	24+24	57.28746086	114.5749217	53.26048828	106.5209766	12204.63255
Control	24+24	49.575491	99.150982	44.66919649	89.33839297	8857.989393
Control	24+24	48.98243578	97.96487155	52.2181753	104.4363506	10231.09367
Carnegie	Stage 9		66		70.7	4666.2	70
Carnegie	Stage 9		48.3		67.4	3255.42	73
Carnegie	Stage 9		50.8		86.6	4399.28	75
Carnegie	Stage 9		58		70.5	4089	81
Carnegie	Stage 9		55		80.6	4433	83
Carnegie	Stage 10		47.4		98.4	4664.16	160
Carnegie	Stage 10		45.8		97.7	4474.66	161
Carnegie	Stage 10		70		105	7350	168
Carnegie	Stage 10		50.8		92.6	4704.08	168
Carnegie	Stage 10		60.4		84.8	5121.92	185
Carnegie	Stage 10		63.6		89.2	5673.12	185
Carnegie	Stage 10		62		82.5	5115	189
Carnegie	Stage 10		72.2		74	5342.8	202
Carnegie	Stage 10		63.6		70.4	4477.44	206
Carnegie	Stage 10		68.6		79.5	5453.7	227
Carnegie	Stage 10		67		69.2	4636.4	240
Carnegie	Stage 10		60.3		73.2	4413.96	246
Carnegie	Stage 10		63.7		70.2	4471.74	258
Carnegie	Stage 11		83		137	11371	174
Carnegie	Stage 11		95		133	12635	181
Carnegie	Stage 11		87		139	12093	181
Carnegie	Stage 11		80		126	10080	196
Carnegie	Stage 11		112		134	15008	199
Carnegie	Stage 11		98		121	11858	217
Carnegie	Stage 11		71		115	8165	217
Carnegie	Stage 11		71		119	8449	229
Carnegie	Stage 11		93		118	10974	235
Carnegie	Stage 11		78		119	9282	247
Carnegie	Stage 11		95		108	10260	247
Carnegie	Stage 11		72		110	7920	262
Carnegie	Stage 11		85		106	9010	262
Carnegie	Stage 11		84		95	7980	277
Carnegie	Stage 11		75		100	7500	295
Carnegie	Stage 11		79		105	8295	295
