# Supplementary material for: Paraxial mesoderm organoids model development of human somites
Source: eLife. 2022 Jan 28;11:e68925. doi: 10.7554/eLife.68925 (PMC8906808; doi:10.7554/eLife.68925)
Supplement: Figure 5—source data 2. [file elife-68925-fig5-data2.txt]

Detector	Sample	exprs	level.err	Ct	Ct.error	dCt	dCt.error	ddCt	ddCt.error	Difference	numberNA	number	Plate
ALX4	Control	1	0	35	0	15.58	0.0404145188432735	0	0	0	0	3	2020-06-25 sclero diff 2nd.txt
COL2A1	Control	1	0	21.9	0.0208166599946615	2.48	0.0454606056566193	0	0	0.0500000000000007	0	3	2020-06-25 sclero diff 2nd.txt
FOXC1	Control	1	0	27.8166666666667	0.157621205567158	8.39666666666667	0.162719936632785	0	0	0.439999999999998	0	3	2020-06-25 sclero diff 2nd.txt
MEOX1	Control	1	0	25.8933333333333	0.0504424865014045	6.47333333333334	0.064635731432217	0	0	0.119999999999997	0	3	2020-06-25 sclero diff 2nd.txt
MYOD	Control	1	0	32.6066666666667	0.225561028942896	13.1866666666667	0.229153029897296	0	0	0.43	0	3	2020-06-25 sclero diff 2nd.txt
MYOG	Control	1	0	28.8033333333333	0.0917121099479835	9.38333333333334	0.100221975855819	0	0	0.27	0	3	2020-06-25 sclero diff 2nd.txt
PAX1	Control	1	0	32.5233333333333	0.229298446958931	13.1033333333333	0.232832796468004	0	0	0.619999999999997	0	3	2020-06-25 sclero diff 2nd.txt
PAX3	Control	1	0	33.5566666666667	0.796792179792057	14.1366666666667	0.797816464552538	0	0	1.58	0	3	2020-06-25 sclero diff 2nd.txt
PAX9	Control	1	0	31.4733333333333	0.0584047182264504	12.0533333333333	0.0710242525088746	0	0	0.169999999999998	0	3	2020-06-25 sclero diff 2nd.txt
PP1A	Control	1	0	19.42	0.0404145188432735	0	0	0	0	0.109999999999999	0	3	2020-06-25 sclero diff 2nd.txt
SOX9	Control	1	0	23.6933333333333	0.0260341655863554	4.27333333333333	0.0480740170061862	0	0	0.0499999999999972	0	3	2020-06-25 sclero diff 2nd.txt
TWIST1	Control	1	0	28.9733333333333	0.141696075378882	9.55333333333333	0.147346907368669	0	0	0.419999999999998	0	3	2020-06-25 sclero diff 2nd.txt
ALX4	Sclero_D05	7.34451215972177	0.2715108211253	35	0	12.7033333333333	0.0348010216963688	-2.87666666666667	0.0533333333333333	0	0	3	2020-06-25 sclero diff 2nd.txt
COL2A1	Sclero_D05	30.8386277885298	1.6154027245901	19.83	0.049328828623163	-2.46666666666667	0.06036923425425	-4.94666666666667	0.0755718936583646	0.100000000000001	0	3	2020-06-25 sclero diff 2nd.txt
FOXC1	Sclero_D05	1534.26644672172	178.657746650814	20.11	0.0230940107675845	-2.18666666666667	0.0417665469538055	-10.5833333333333	0.167994708911388	0.0399999999999991	0	3	2020-06-25 sclero diff 2nd.txt
MEOX1	Sclero_D05	95.2292808900121	4.91008920740266	22.1966666666667	0.0120185042515462	-0.100000000000001	0.036817870057291	-6.57333333333334	0.0743863786814041	0.0299999999999976	0	3	2020-06-25 sclero diff 2nd.txt
MYOD	Sclero_D05	1.39796993417902	0.224595099877602	35	0	12.7033333333333	0.0348010216963688	-0.483333333333331	0.231780547549233	0	0	3	2020-06-25 sclero diff 2nd.txt
MYOG	Sclero_D05	1.45397251732031	0.177126198534208	31.14	0.140118997046558	8.84333333333333	0.144376052184718	-0.540000000000003	0.17575235101952	0.34	0	3	2020-06-25 sclero diff 2nd.txt
PAX1	Sclero_D05	6.23331663728399	1.10031806063588	32.76	0.0971253485622232	10.4633333333333	0.103171916936948	-2.64	0.254667539265521	0.25	0	3	2020-06-25 sclero diff 2nd.txt
PAX3	Sclero_D05	625.991822178339	348.242689151418	27.1433333333333	0.080069414329763	4.84666666666667	0.0873053390247262	-9.29	0.802579175741144	0.190000000000001	0	3	2020-06-25 sclero diff 2nd.txt
PAX9	Sclero_D05	32.8996424529942	4.08925927943262	29.31	0.16093476939431	7.01333333333333	0.164654520469713	-5.04	0.17931970208417	0.449999999999999	0	3	2020-06-25 sclero diff 2nd.txt
PP1A	Sclero_D05	1	0	22.2966666666667	0.0348010216963688	0	0	0	0	0.0700000000000003	0	3	2020-06-25 sclero diff 2nd.txt
SOX9	Sclero_D05	0.190342109016534	0.014168953014044	28.9633333333333	0.0895048105473177	6.66666666666667	0.0960324019392536	2.39333333333333	0.107393357957247	0.16	0	3	2020-06-25 sclero diff 2nd.txt
TWIST1	Sclero_D05	29.7881509151321	3.25376748928252	26.9533333333333	0.0437162568286798	4.65666666666667	0.0558768487141341	-4.89666666666667	0.15758595538097	0.119999999999997	0	3	2020-06-25 sclero diff 2nd.txt
ALX4	Sclero_D08	5.36408959101375	0.199457380544376	35	0	13.1566666666667	0.0352766841475282	-2.42333333333334	0.053644923131437	0	0	3	2020-06-25 sclero diff 2nd.txt
COL2A1	Sclero_D08	100.891908605343	4.97240211441191	17.6666666666667	0.0417665469538055	-4.17666666666667	0.0546707315561893	-6.65666666666667	0.0711024300256718	0.120000000000001	0	3	2020-06-25 sclero diff 2nd.txt
FOXC1	Sclero_D08	1803.60370912491	231.870662079481	19.4233333333333	0.0817176711475415	-2.42	0.0890068661521245	-10.8166666666667	0.185472369909914	0.239999999999998	0	3	2020-06-25 sclero diff 2nd.txt
MEOX1	Sclero_D08	38.1426541927549	2.04791532904502	23.0633333333333	0.0240370085030928	1.22	0.042687494916219	-5.25333333333334	0.0774596669241478	0.0599999999999987	0	3	2020-06-25 sclero diff 2nd.txt
MYOD	Sclero_D08	1.02101212570719	0.164084681430298	35	0	13.1566666666667	0.0352766841475282	-0.0299999999999976	0.231852443497056	0	0	3	2020-06-25 sclero diff 2nd.txt
MYOG	Sclero_D08	1.48452357062905	0.325450489379299	30.6566666666667	0.297900057812086	8.81333333333333	0.299981480909886	-0.570000000000004	0.316280466253186	0.77	0	3	2020-06-25 sclero diff 2nd.txt
PAX1	Sclero_D08	1618.0046066962	265.398967109201	24.2866666666667	0.0233333333333328	2.44333333333333	0.0422952584681651	-10.66	0.236643191323985	0.0499999999999972	0	3	2020-06-25 sclero diff 2nd.txt
PAX3	Sclero_D08	1.97246540898672	1.09184749498033	35	0	13.1566666666667	0.0352766841475282	-0.98	0.798595990195014	0	0	3	2020-06-25 sclero diff 2nd.txt
PAX9	Sclero_D08	1698.44642982798	103.751562920078	23.1666666666667	0.0384418753155691	1.32333333333333	0.0521749194749952	-10.73	0.0881286937760149	0.0899999999999999	0	3	2020-06-25 sclero diff 2nd.txt
PP1A	Sclero_D08	1	0	21.8433333333333	0.0352766841475282	0	0	0	0	0.0800000000000018	0	3	2020-06-25 sclero diff 2nd.txt
SOX9	Sclero_D08	24.5900029006082	1.02266947083105	21.4966666666667	0.00666666666666771	-0.346666666666668	0.0359010987142306	-4.62	0.0600000000000001	0.0200000000000031	0	3	2020-06-25 sclero diff 2nd.txt
TWIST1	Sclero_D08	398.011599541376	42.6401933686368	22.76	0.0305505046330394	0.916666666666664	0.0466666666666673	-8.63666666666667	0.154560308258262	0.0800000000000018	0	3	2020-06-25 sclero diff 2nd.txt
ALX4	Sclero_D14	11.6856547568806	1.63230363686992	34.81	0.19	12.0333333333333	0.197427905266145	-3.54666666666667	0.201521986669224	0.57	0	3	2020-06-25 sclero diff 2nd.txt
COL2A1	Sclero_D14	4.9359689984963	0.31211708236084	22.9533333333333	0.058118652580542	0.176666666666666	0.0790920701180306	-2.30333333333334	0.0912262145560261	0.119999999999997	0	3	2020-06-25 sclero diff 2nd.txt
FOXC1	Sclero_D14	1045.51641672417	131.047938616186	21.1433333333333	0.0578311719096576	-1.63333333333333	0.0788810637746607	-10.03	0.180831413200251	0.149999999999999	0	3	2020-06-25 sclero diff 2nd.txt
MEOX1	Sclero_D14	0.143919435024998	0.0177706270848922	32.0466666666667	0.157091622239309	9.27	0.165998661306516	2.79666666666666	0.178138522878498	0.449999999999999	0	3	2020-06-25 sclero diff 2nd.txt
MYOD	Sclero_D14	4.23785237743717	1.79238278627231	33.88	0.562968323561223	11.1033333333333	0.565518444536614	-2.08333333333333	0.610182122175193	1.58	0	3	2020-06-25 sclero diff 2nd.txt
MYOG	Sclero_D14	0.33370996354251	0.147700764564953	33.7433333333333	0.628339964598076	10.9666666666667	0.630625791487225	1.58333333333333	0.638540001357263	1.88	0	3	2020-06-25 sclero diff 2nd.txt
PAX1	Sclero_D14	3.45016812796877	1.24777525971689	34.0933333333333	0.463836657072772	11.3166666666667	0.466928497976106	-1.78666666666667	0.521759842584051	1.19	0	3	2020-06-25 sclero diff 2nd.txt
PAX3	Sclero_D14	3.76678406954939	2.08775113549328	35	0	12.2233333333333	0.0536449231314364	-1.91333333333333	0.799617964336025	0	0	3	2020-06-25 sclero diff 2nd.txt
PAX9	Sclero_D14	39.2149901609322	5.3725535124839	29.5366666666667	0.17647788655932	6.76	0.184451137763425	-5.29333333333334	0.197652894404981	0.34	0	3	2020-06-25 sclero diff 2nd.txt
PP1A	Sclero_D14	1	0	22.7766666666667	0.0536449231314364	0	0	0	0	0.149999999999999	0	3	2020-06-25 sclero diff 2nd.txt
SOX9	Sclero_D14	0.0124015707185016	0.00571000268210739	33.3833333333333	0.660336614496308	10.6066666666667	0.662512054397671	6.33333333333333	0.664253967495365	1.3	0	3	2020-06-25 sclero diff 2nd.txt
TWIST1	Sclero_D14	3.68075060249951	0.401959393776758	30.45	0.0152752523165188	7.67333333333333	0.055777335102271	-1.88	0.157550697307952	0.0399999999999991	0	3	2020-06-25 sclero diff 2nd.txt
